# Supplementary material for: Optimization of Conventional and Ultrasound-Assisted Extraction to Maximize Recovery of Total Phenolic Content and In Vitro Antioxidant Activity from Crataegus almaatensis Leaves
Source: Antioxidants (Basel). 2025 Aug 16;14(8):1003. doi: 10.3390/antiox14081003 (PMC12382680; doi:10.3390/antiox14081003)
Supplement: Supplementary file 1 [file antioxidants-14-01003-s001.zip]

Archive with 1 entries (1 files):
- antioxidants-3750368-supplementary.pdf
